# Supplementary material for: CircGRHL2 suppresses EMT and enhances sunitinib sensitivity in ccRCC via the miR-330-5p/FBXO21 axis
Source: Cell Mol Life Sci. 2026 Apr 29;83(1):256. doi: 10.1007/s00018-026-06102-7 (PMC13272732; doi:10.1007/s00018-026-06102-7)
Supplement: Supplementary file 2 — Supplementary file2 (XLSX 13 KB) [file 18_2026_6102_MOESM2_ESM.xlsx]

## Sheet: Sheet1
Number	Age	Gender	Pathologic_T	Pathologic_N	Pathologic_M	Fuhrman grade
1	42	female	1a	0	0	Ⅱ
2	62	male	3a	0	0	Ⅱ
3	67	female	1a	0	0	Ⅱ
4	53	male	1a	0	0	Ⅱ
5	60	male	1a	0	0	Ⅱ
6	42	male	1a	0	0	Ⅱ
7	70	male	1b	0	0	Ⅲ
8	70	male	1a	0	0	Ⅱ
9	59	female	1b	0	0	Ⅱ
10	81	male	1a	0	0	Ⅱ
11	74	male	3a	0	0	Ⅱ
12	50	male	1a	0	0	Ⅱ
13	62	male	3a	0	0	Ⅱ
14	57	male	1a	0	0	Ⅱ
15	64	male	1b	0	0	Ⅲ
16	57	male	1b	0	0	Ⅱ
17	68	male	1b	0	0	Ⅱ
18	60	male	3a	0	0	Ⅲ
19	76	male	1b	0	0	Ⅱ
20	40	male	1a	0	0	Ⅱ
21	50	male	1a	0	0	Ⅱ
22	68	female	1b	0	0	Ⅱ
23	25	male	1b	0	0	Ⅲ
24	56	male	1a	0	0
25	61	male	1b	0	0	Ⅱ
26	71	male	1b	0	0	Ⅱ
27	50	male	3a	0	0	Ⅲ
28	57	male	1a	0	0	Ⅱ
29	53	female	2b	0	0	Ⅱ
30	29	male	3a	1	0	Ⅲ
31	61	female	2a	0	0	Ⅱ
32	51	female	3a	0	0	Ⅳ
33	53	male	1a	0	0	Ⅱ
34	63	male	2a	0	0	Ⅱ
35	30	male	1a	0	0	Ⅱ
36	57	male	3a	0	0	Ⅲ
37	57	male	1b	0	0	Ⅱ
38	25	male	1b	0	0	Ⅱ
39	63	male	1b	0	0	Ⅰ
40	55	female	1b	0	0	Ⅱ
41	65	male	1a	0	0	Ⅱ
42	56	male	1b	0	0	Ⅱ
43	57	female	1b	0	0	Ⅱ
44	59	male	1a	0	0	Ⅱ
45	69	male	3a	0	0	Ⅱ
46	54	female	1a	0	0	Ⅱ
47	66	male	1a	0	0	Ⅰ
48	58	male	3b	0	0	Ⅱ
49	55	male	1b	0	0	Ⅱ
50	63	male	1a	0	0
51	63	male	3a	0	0	Ⅱ
52	56	female	1a	0	0	Ⅱ
53	66	female	1a	0	0	Ⅱ
54	60	male	3a	1	0	Ⅲ
55	58	female	1b	0	0
56	52	male	2b	0	0	Ⅱ
57	66	male	3a	0	0	Ⅲ
58	40	male	2a	0	0	Ⅱ
59	52	male	1b	0	0	Ⅲ
60	57	male	1b	0	0	Ⅰ
61	58	male	3a	0	0	Ⅲ
62	56	male	3a	0	0	Ⅲ
63	63	male	3a	0	0	Ⅳ
64	51	male	1b	0	0	Ⅱ
65	58	male	1b	0	0	Ⅱ
66	50	male	2a	0	0	Ⅰ
67	62	female	1b	0	0	Ⅱ
68	57	male	1a	0	0	Ⅱ
69	75	male	1a	0	0	Ⅱ
70	78	male	1a	0	0	Ⅱ
71	61	male	1b	0	0	Ⅲ
72	70	female	3a	0	0	Ⅲ
73	54	male	3a	0	0	Ⅱ
74	64	male	3a	0	0	Ⅲ
75	60	female	1a	0	0	Ⅱ
76	37	female	1b	0	0	Ⅱ
77	43	female	1a	0	0	Ⅱ
78	59	male	1a	0	0	Ⅰ
79	64	female	1b	0	0	Ⅱ
80	42	male	1a	0	0	Ⅰ
81	53	male	1a	0	0	Ⅱ
82	75	male	1b	0	0	Ⅱ
83	73	male	1b	0	0	Ⅲ
84	53	male	1a	0	0
85	70	male	1a	0	0	Ⅱ
86	50	male	1a	0	0	Ⅰ
87	65	male	2a	0	0	Ⅲ
88	51	female	1a	0	0	Ⅱ
89	60	male	1b	0	0	Ⅰ
90	65	male	1b	0	0	Ⅱ
91	73	male	1a	0	0	Ⅱ
92	46	male	2a	0	0	Ⅱ
93	52	male	1b	0	0	Ⅰ
94	70	male	1a	0	0	Ⅱ
95	68	male	1a	0	0	Ⅲ
96	62	male	1b	0	0	Ⅲ
97	68	female	2a	0	0	Ⅱ
98	71	female	1b	0	0	Ⅱ
99	51	female	1a	0	0	Ⅱ
100	59	male	2a	0	0	Ⅲ
