# Supplementary material for: CircGRHL2 suppresses EMT and enhances sunitinib sensitivity in ccRCC via the miR-330-5p/FBXO21 axis
Source: Cell Mol Life Sci. 2026 Apr 29;83(1):256. doi: 10.1007/s00018-026-06102-7 (PMC13272732; doi:10.1007/s00018-026-06102-7)
Supplement: Supplementary file 3 — Supplementary file3 (XLSX 9 KB) [file 18_2026_6102_MOESM3_ESM.xlsx]

## Sheet: Sheet1
ITGA5
ZNF322
FAM168A
WDFY1
FNDC3A
SYS1
EBP41L1
OXSR1
MIEF1
LARP1
LDOC1
SLC23A2
RALGPS2
FBXO21
SH3BP4
UBE2O
E2F2
SH3PXD2A
ANKRD52
NSL1
FAM126B
RARG
SIRPA
EMP2
UNC13A
ATP2B2
CSNK21A
PADI2
TMEM127
FAM53C
